# Supplementary material for: When Is the Brain Dead? Living-Like Electrophysiological Responses and Photon Emissions from Applications of Neurotransmitters in Fixed Post-Mortem Human Brains
Source: PLoS One. 2016 Dec 1;11(12):e0167231. doi: 10.1371/journal.pone.0167231 (PMC5131983; doi:10.1371/journal.pone.0167231)
Supplement: S3 File — This file contains data used in the analysis involving post-mortem tissue exposed to injections of glutamate. (XLSX) [file pone.0167231.s003.xlsx]

## Sheet: Sheet1
time	structure	binary	hemisphere	locus	concentration	delta	theta	alpha	beta1	beta2	gamma	global
1	0	1	0	0	1	337.8	55.8	20.9	4.6	4.7	1.3	70.85
2	0	1	0	0	7	405.7	75.8	31.5	7.7	5.1	1.7	87.92
3	0	1	0	0	5	444.9	91.9	28.9	9.4	4.3	1.7	96.85
4	0	1	0	0	3	548.1	66.5	31.6	6.9	3.4	1.4	109.65
5	0	1	0	0	4	322.5	113.3	32.6	8.2	4.5	1.3	80.4
6	0	1	0	0	8	307.3	77	26.5	5.9	4.1	1.4	70.37
7	0	1	0	0	2	572.9	65	17.6	6.9	3.8	1.5	111.28
8	0	0	0	0	0	337.7	75.8	25.4	6.9	4.1	1.2	75.18
9	0	1	0	0	6	346.7	68.1	25.8	6.5	3.9	1.2	75.37
46	0	1	0	0	5	178.2	87.7	25	6.1	3.5	1	50.25
47	0	1	0	0	8	495.5	81	31.6	8.3	6.1	1.5	104
48	0	1	0	0	2	358.5	70.2	23.1	6.7	4.1	1.1	77.28
49	0	1	0	0	6	397.1	68.3	20.6	6.8	3	1.6	82.9
50	0	1	0	0	1	209.8	65.5	35.2	6.5	3.8	1.2	53.67
51	0	0	0	0	0	296.5	70.1	27	6.1	3.5	1	67.37
52	0	1	0	0	4	645.6	68.2	17.6	6.7	3.4	1.3	123.8
53	0	1	0	0	3	476.5	75.1	23.5	7.3	3.5	1.1	97.83
54	0	1	0	0	7	460.2	92.7	24.5	7.2	4.1	1.7	98.4
73	0	1	0	0	1	283.4	59.3	23.9	7.1	4.8	1.6	63.35
74	0	1	0	0	5	277.2	88.5	23.9	6.5	3.8	1.3	66.87
75	0	1	0	0	4	542.9	61.4	23.4	6.8	3.5	1.3	106.55
76	0	0	0	0	0	307	61.7	29.1	6.1	3.7	1.2	68.13
77	0	1	0	0	7	230.2	54.2	23.5	6.7	4.4	1.3	53.38
78	0	1	0	0	2	393.4	121	27.6	7.8	4.7	0.9	92.57
79	0	1	0	0	6	474	73.7	23.2	5.3	3.2	1.4	96.8
80	0	1	0	0	3	637.5	51.5	14.8	4.3	3.6	1.1	118.8
81	0	1	0	0	8	217.7	88.3	18.9	5.8	3.9	1.3	55.98
19	0	0	1	1	0	347.6	114.5	22.2	5.5	4.8	1.4	82.67
20	0	1	1	1	2	398.3	60.6	28	5.7	4.1	1.2	82.98
21	0	1	1	1	5	315.5	95	28.8	7.3	4.4	1.5	75.42
22	0	1	1	1	1	334.4	72	27.2	6.3	3.9	1.4	74.2
23	0	1	1	1	7	392.7	79.4	25.4	6.1	3.6	1.5	84.78
24	0	1	1	1	3	421.8	104.3	22.4	6.1	3.4	1.5	93.25
25	0	1	1	1	8	317	83.7	24.3	6.4	4.3	1.2	72.82
26	0	1	1	1	6	595.4	143.6	26.7	7	9.8	1.9	130.73
27	0	1	1	1	4	339.8	64	30.6	10.6	4.4	1.6	75.17
55	0	1	1	1	4	370.1	46.1	31.6	6.4	3.6	1.3	76.52
56	0	1	1	1	3	306.5	73.5	29.2	8.2	4.5	1.4	70.55
57	0	1	1	1	8	468.3	78.6	23.3	6.7	4.1	1	97
58	0	1	1	1	2	446	73.9	21.3	6.8	3.8	1.1	92.15
59	0	0	1	1	0	338.1	81.5	22.7	6.5	3.9	1	75.62
60	0	1	1	1	5	414.1	65	22.6	6.1	4.3	1.5	85.6
61	0	1	1	1	7	382.5	91.5	30.5	6.3	3.7	1.5	86
62	0	1	1	1	6	408.3	56.2	26.1	4.7	3.3	1.2	83.3
63	0	1	1	1	1	505.6	67.6	27.1	7	4.7	1.6	102.27
82	0	1	1	1	3	431.4	47.7	28.3	5.8	4.2	1.4	86.47
83	0	1	1	1	7	430.7	64.8	25.9	5.7	3.5	1.5	88.68
84	0	1	1	1	5	253	71.9	25.5	6.7	4.3	1.3	60.45
85	0	1	1	1	1	363.2	51.1	26	5.6	4.1	1.2	75.2
86	0	1	1	1	2	385.1	89.7	24.7	7	3.5	1.3	85.22
87	0	1	1	1	8	345	101	21.4	5.3	3.6	1.5	79.63
88	0	1	1	1	4	233.3	55.5	19.9	5.7	4.4	1.3	53.35
89	0	0	1	1	0	369.4	56.2	28	5.4	4.2	1.4	77.43
90	0	1	1	1	6	320.4	78	20.7	4.8	3.9	1.2	71.5
28	1	1	0	2	4	304.2	92	22.5	6.8	3.6	1.1	71.7
29	1	1	0	2	7	356.2	71	22.1	7.5	4.7	1.2	77.12
30	1	1	0	2	3	267.5	61.4	24	4.3	5.1	1.2	60.58
31	1	0	0	2	0	422	83.2	26.9	4.7	3.5	1.3	90.27
32	1	1	0	2	2	320.5	66.5	24.8	6.6	3.1	1.4	70.48
33	1	1	0	2	8	382.6	61.6	26.5	6	3.6	1.4	80.28
34	1	1	0	2	1	488.8	232.1	63.8	17.8	16.7	5.7	137.48
35	1	1	0	2	6	333.6	124.5	45.4	15.2	12.1	6.3	89.52
36	1	1	0	2	5	373	81.2	25.8	7	3.8	1.4	82.03
64	1	1	0	2	2	223.4	89.7	27.1	7	3.5	1	58.62
65	1	1	0	2	3	344.1	54.1	21.6	6	4.1	1.6	71.92
66	1	1	0	2	5	432.9	139.4	70.5	7.8	9.2	3.3	110.52
67	1	1	0	2	8	327.2	70.8	28.8	5	3.4	1.3	72.75
68	1	1	0	2	7	426.6	84.5	25.4	7.5	4.3	1.5	91.63
69	1	1	0	2	6	353.9	86.8	27.4	6.6	3.2	1.3	79.87
70	1	0	0	2	0	527.5	83.8	23	6.6	4.9	1.2	107.83
71	1	1	0	2	1	431.2	110.9	24	7.3	4.3	1.5	96.53
72	1	1	0	2	4	348.6	56.4	25.8	6	3.7	1.4	73.65
91	1	1	0	2	6	394.7	64	22.8	5.4	3.5	1.4	81.97
92	1	0	0	2	0	324.9	64.4	20.8	6.6	4.1	1.4	70.37
93	1	1	0	2	8	694	88.9	21.5	7.7	3.1	1.2	136.07
94	1	1	0	2	2	459.3	67.9	17.9	6.6	3.9	1.2	92.8
95	1	1	0	2	7	494	85.2	25.9	5.6	4	1.2	102.65
96	1	1	0	2	1	451.8	60.2	29.7	5.9	4.8	1.1	92.25
97	1	1	0	2	2	396.2	72.6	22.7	6.1	3.6	1.2	83.73
98	1	1	0	2	5	398.6	64.4	24.2	5	3.7	1.4	82.88
99	1	1	0	2	4	398.9	71.8	30.9	6.9	4.7	1.8	85.83
10	1	1	1	3	8	662.3	48.4	20.3	7.9	5.6	0.7	124.2
11	1	1	1	3	5	433.8	58.5	22.5	5.8	3.7	1.2	87.58
12	1	1	1	3	2	345.4	64.7	30.2	4.3	3.8	1.7	75.02
13	1	0	1	3	0	335.9	55.1	26.5	6.7	3.8	1.4	71.57
14	1	1	1	3	7	274.7	84.5	24.7	5.8	4.1	1.3	65.85
15	1	1	1	3	1	302.4	56.7	29.6	6.5	5.8	1.2	67.03
16	1	1	1	3	3	136.6	79.6	21.8	7.4	6.5	2.6	42.42
17	1	1	1	3	6	274.6	102.2	27.7	9.1	4.2	1.2	69.83
18	1	1	1	3	4	371	40	28.7	5.5	3.1	1.5	74.97
37	1	1	1	3	3	676.2	102.2	30.2	6.1	3.6	1.3	136.6
38	1	1	1	3	5	159.9	34	23.9	5.7	2.1	0.9	37.75
39	1	1	1	3	4	573.8	96.7	30.2	5.8	4.7	1.4	118.77
40	1	1	1	3	7	275.5	91.3	36.8	7	3.4	1.5	69.25
41	1	0	1	3	0	537	91.2	18.4	5.9	4.6	1.1	109.7
42	1	1	1	3	2	296.6	97.3	29.9	4.5	4	1.5	72.3
43	1	1	1	3	6	320.6	66.1	23.8	6.5	4.1	1.4	70.42
44	1	1	1	3	1	285.4	97.6	19.4	6.2	4	1.3	68.98
45	1	1	1	3	8	450.2	78.7	22.1	6	3.5	1.2	93.62
100	1	1	1	3	2	379.5	58.9	22.7	7.9	4.3	1.7	79.17
101	1	1	1	3	7	285	76.7	32.9	6.8	4	1.3	67.78
102	1	1	1	3	4	352.7	56.7	27.9	5.8	4.3	1.3	74.78
103	1	1	1	3	6	317.3	82.6	23.8	7.2	4.1	1.3	72.72
104	1	1	1	3	1	260.5	83.3	23.5	6.2	4.6	1.4	63.25
105	1	1	1	3	3	533.6	107.5	24.7	7.2	4.3	1.5	113.13
106	1	1	1	3	5	382.4	78.8	23	6.2	4	1.7	82.68
107	1	0	1	3	0	423.5	64.6	21.8	6	3.9	1.3	86.85
108	1	1	1	3	8	409.1	73.2	32.4	6	3.1	1	87.47
