# Supplementary material for: When Is the Brain Dead? Living-Like Electrophysiological Responses and Photon Emissions from Applications of Neurotransmitters in Fixed Post-Mortem Human Brains
Source: PLoS One. 2016 Dec 1;11(12):e0167231. doi: 10.1371/journal.pone.0167231 (PMC5131983; doi:10.1371/journal.pone.0167231)
Supplement: S4 File — This file contains data used in the analysis involving post-mortem tissue exposed to injections of ketamine. (XLSX) [file pone.0167231.s004.xlsx]

## Sheet: Sheet1
trial	structure	concentration	pre_delta	pre_theta	pre_alpha	pre_beta1	pre_beta2	pre_gamma	pre_global	post_delta	post_theta	post_alpha	post_beta1	post_beta2	post_gamma	post_global	diff_delta	diff_theta	diff_alpha	diff_beta1	diff_beta2	diff_gamma	diff_global	diff_low	diff_high	diff_veryhigh
2	0	1	169.2	49.5	32.5	4.9	5	1	43.68	387.8	116.2	20.8	5.3	3.4	1.1	89.1	218.6	66.7	-11.7	0.4	-1.6	0.1	45.42	91.2	-0.37	-0.75
8	0	1	130	42.5	18.2	3.1	3.9	1.3	33.17	287.5	63.4	21.1	6.6	3	1.1	63.78	157.5	20.9	2.9	3.5	-0.9	-0.2	30.61	60.43	0.8	-0.55
18	0	1	316.2	48.5	30.5	6.5	4.1	1.2	67.83	139.9	66	17	5.7	3.6	1.5	38.95	-176.3	17.5	-13.5	-0.8	-0.5	0.3	-28.88	-57.43	-0.33	-0.1
1	1	1	381.5	88.4	24.5	6.4	4.3	1.4	84.42	207.4	80	25.8	5.6	3.3	1.8	53.98	-174.1	-8.4	1.3	-0.8	-1	0.4	-30.44	-60.4	-0.47	-0.3
14	1	1	303.4	78.2	20.7	7.2	4.4	1.2	69.18	157.6	70.4	24.8	6.1	2.8	1.6	43.88	-145.8	-7.8	4.1	-1.1	-1.6	0.4	-25.3	-49.83	-0.77	-0.6
	1	1	272.5	67.5	23.5	5.8	4.1	1.1	62.42	339.2	76.2	19.4	6.8	2.9	1.5	74.33	66.7	8.7	-4.1	1	-1.2	0.4	11.91	23.77	0.07	-0.4
13	0	4	220.8	73.6	21.5	5.6	3.9	1.2	54.43	584.4	139.3	24.2	8.6	5.1	1.2	127.13	363.6	65.7	2.7	3	1.2	0	72.7	144	1.4	0.6
20	0	4	400	78.9	22.8	5.9	3.9	1.3	85.47	408.2	109.5	18.8	2.8	5.5	1.2	91	8.2	30.6	-4	-3.1	1.6	-0.1	5.53	11.6	-0.53	0.75
	0	4	202.1	44.6	20.1	6.8	3.5	1.1	46.37	180.8	48	10.2	7	2.3	1.5	41.63	-21.3	3.4	-9.9	0.2	-1.2	0.4	-4.74	-9.27	-0.2	-0.4
6	1	4	215.5	76.3	17.5	5.2	3.5	1.1	53.18	232.8	56.1	34.3	6.6	3.6	1.4	55.8	17.3	-20.2	16.8	1.4	0.1	0.3	2.62	4.63	0.6	0.2
9	1	4	224.1	62.2	25.5	5.8	3.8	1.6	53.83	286.8	101	19.4	3.2	4.7	1.6	69.45	62.7	38.8	-6.1	-2.6	0.9	0	15.62	31.8	-0.57	0.45
	1	4	207.6	53.8	19.3	4.9	3.2	1.1	48.32	186.2	73.8	17.3	5.9	2.7	1.3	47.87	-21.4	20	-2	1	-0.5	0.2	-0.45	-1.13	0.23	-0.15
3	0	2	222.5	43.1	19.3	7.2	3.3	1	49.4	463.5	78	23.4	5.8	4.2	1.4	96.05	241	34.9	4.1	-1.4	0.9	0.4	46.65	93.33	-0.03	0.65
10	0	2	350.2	70.4	19.3	5	3.4	1.3	74.93	426.6	51.7	20.4	3.3	3.9	1.6	84.58	76.4	-18.7	1.1	-1.7	0.5	0.3	9.65	19.6	-0.3	0.4
19	0	2	485.6	101.9	35.1	13.1	5.1	1.8	107.1	403.9	53	32.5	7.4	3.7	1.1	83.6	-81.7	-48.9	-2.6	-5.7	-1.4	-0.7	-23.5	-44.4	-2.6	-1.05
0	1	2	182.1	66.8	20.9	5.2	4.8	1.2	46.83	650.5	76.8	23.2	4.8	3	1.6	126.65	468.4	10	2.3	-0.4	-1.8	0.4	79.82	160.23	-0.6	-0.7
12	1	2	380.3	81	23.4	9.2	4.3	1.8	83.33	345.8	67	29.7	4.4	4	1.1	75.33	-34.5	-14	6.3	-4.8	-0.3	-0.7	-8	-14.07	-1.93	-0.5
	1	2	178.8	72.6	23.6	5.9	3.2	1.3	47.57	267.3	57.5	27.5	6.7	3	1.4	60.57	88.5	-15.1	3.9	0.8	-0.2	0.1	13	25.77	0.23	-0.05
15	0	3	199.8	97.1	25.8	5	3.8	1.3	55.47	317	60.5	20.2	7.9	2.7	1.3	68.27	117.2	-36.6	-5.6	2.9	-1.1	0	12.8	25	0.6	-0.55
21	0	3	261.7	40.6	22.8	5.1	3.7	1.3	55.87	263.5	80.7	17	4.7	3.6	1.9	61.9	1.8	40.1	-5.8	-0.4	-0.1	0.6	6.03	12.03	0.03	0.25
	0	3	337.5	63.1	37.1	6	3.9	1.3	74.82	360.6	54.5	24.6	5.2	3.4	1.5	74.97	23.1	-8.6	-12.5	-0.8	-0.5	0.2	0.15	0.67	-0.37	-0.15
7	1	3	177.6	52	27	5.5	4.1	0.9	44.52	193.4	68.9	26	5.7	3.3	1.1	49.73	15.8	16.9	-1	0.2	-0.8	0.2	5.21	10.57	-0.13	-0.3
11	1	3	256.4	104.2	17.3	5.9	3.5	1.6	64.82	474.6	103.6	31.7	5.4	3.7	1.4	103.4	218.2	-0.6	14.4	-0.5	0.2	-0.2	38.58	77.33	-0.17	0
	1	3	164.5	54.3	19.7	6.6	3.1	1.6	41.63	196.9	67.7	20.7	4.2	3.5	1.2	49.03	32.4	13.4	1	-2.4	0.4	-0.4	7.4	15.6	-0.8	0
5	0	0	337.9	58.6	20.8	5.9	3.9	1.2	71.38	235.5	42.5	17.2	5.7	3	1.3	50.87	-102.4	-16.1	-3.6	-0.2	-0.9	0.1	-20.51	-40.7	-0.33	-0.4
17	0	0	117.6	46.2	17.7	4.3	3.3	1.2	31.72	405.3	85.3	27.5	6.4	4.5	1.4	88.4	287.7	39.1	9.8	2.1	1.2	0.2	56.68	112.2	1.17	0.7
23	0	0	340.8	87.3	21.1	4.9	5.7	1	76.8	684.9	59.5	26	7.1	3.3	1.3	130.35	344.1	-27.8	4.9	2.2	-2.4	0.3	53.55	107.07	0.03	-1.05
4	1	0	376	57.1	15.2	7.9	3.9	1.8	76.98	257.4	47.1	23	5.4	4.3	1.6	56.47	-118.6	-10	7.8	-2.5	0.4	-0.2	-20.51	-40.27	-0.77	0.1
16	1	0	512.2	151.8	42.1	8.3	2.9	0.9	119.7	268.1	65.1	19	6.3	5.2	1.3	60.83	-244.1	-86.7	-23.1	-2	2.3	0.4	-58.87	-117.97	0.23	1.35
22	1	0	961	47	19	5	4	1	172.83	307.9	80.5	27.5	6.5	4.5	1.5	71.4	-653.1	33.5	8.5	1.5	0.5	0.5	-101.43	-203.7	0.83	0.5
